# Supplementary material for: Molecularly Targeted Therapies in Oncology: Mechanisms, Resistance, and Combination Strategies
Source: Molecules. 2026 Apr 3;31(7):1195. doi: 10.3390/molecules31071195 (PMC13074999; doi:10.3390/molecules31071195)
Supplement: Supplementary file 1 [file molecules-31-01195-s001.zip]

Archive with 1 entries (1 files):
- molecules-4207593-supplementary.pdf
